# Supplementary material for: Fenestrated Physician-Modified Endografts for Preservation of Main and Accessory Renal Arteries in Juxtarenal Aortic Aneurysms
Source: J Clin Med. 2023 Jul 15;12(14):4708. doi: 10.3390/jcm12144708 (PMC10416159; doi:10.3390/jcm12144708)
Supplement: Supplementary file 1 [file jcm-12-04708-s001.zip]

Archive with 1 entries (1 files):
- jcm-2440083-supplementary.pdf
